# Supplementary material for: Effects of γ-Aminobutyric Acid (GABA) Supplementation on Symptoms, Quality of Life, Intestinal Permeability, Systemic Inflammation and Gut Microbiota in Patients with IBS-D: A Randomized, Double Blind, Placebo-Controlled, Crossover Pilot Study
Source: Nutrients. 2026 May 14;18(10):1569. doi: 10.3390/nu18101569 (PMC13209747; doi:10.3390/nu18101569)
Supplement: Supplementary file 1 [file nutrients-18-01569-s001.zip]

Archive with 3 entries (3 files):
- Supplementary figures.pdf
- Supplementary Information S1 – Test report.PDF
- Supplementary Information S2 – Chromatograms.pdf
